# Supplementary material for: Spontaneous innovation of hook-bending and unbending in orangutans (Pongo abelii)
Source: Sci Rep. 2018 Nov 8;8:16518. doi: 10.1038/s41598-018-34607-0 (PMC6224503; doi:10.1038/s41598-018-34607-0)
Supplement: Supplementary file 5 — Supplementary Dataset [file 41598_2018_34607_MOESM5_ESM.xlsx]

## Sheet: Bending_successful trials
Subject	Preexperience in the hook bending test (yes=1, no=0)	Vorerfahrung mit raking tool aus früheren Studien (yes=1, no=0)	Basket fixed (yes=1, no=0)	Session	Trial	time until success (excluding time when subject was not interacting with material/apparatus)	duration probing with unmodified wire	Latency between Start and first toch wire	Latency between Start and first modification wire	tool crafting time (excluding interruptions)	duration of probing with functional modified tool	duration of probing with modified non-functional tool	place of modification (1=at apparatus; 2=elsewhere)	technique used	tool turned around (1=yes, 0=no)	how often tool turned around	string touched (1=yes, 0=no)	duration of string manipulation	wire insterted in wrong tube (yes=1,no=0)	duration of wrong inserstion	string inserted	duration of string insertion
Padana	0	0	0	1	1	315.121	77.015	0.978	119.419	11.395	100.914	45.727	1	r,v	0	0	1	1.32	0	0	1	0
Padana	0	0	0	1	2	247.651	84.233	0.086	121.178	23.797	37.913	0.12	1	r,v	0	0	0	0	0	0	0	0
Padana	0	0	0	1	3	236.761	73.788	1.92	83.268	16.214	36.739	86.622	1	q,r	0	0	0	0	0	0	0	0
Padana	0	0	0	1	4	180.51	74.977	0.961	87.121	1.85	9.644	9.731	1	r	0	0	0	0	0	0	0	0
Padana	0	0	0	1	5	202.08	15.118	0.721	27.839	25.436	66.377	2.495	1	r,v,s	1	1	1	7.561	0	0	0	0
Padana	0	0	0	1	6	153.481	8.64	1.2	39.719	21.218	32.772	0	1	r	0	0	0	0	0	0	0	0
Padana	0	0	0	1	7	94.199	0	1.453	27.835	10.908	16.809	6.843	1	v,r	0	0	0	0	0	0	0	0
Padana	0	0	0	1	8	85.908	0	0.949	7.913	3.001	65.523	0	1	v,r	0	0	0	0	0	0	0	0
Padana	0	0	0	1	9	79.68	0	2.4	8.51	10.34	14.402	39.666	1	r,v	1	1	0	0	0	0	0	0
Padana	0	0	0	1	10	280.562	15.704	1.68	27.6	12.466	136.358	54.129	1	v,r	1	6	0	0	0	0	0	0
Padana	0	0	0	2	1	376.56	137.645	2.519	171.24	11.636	88.255	55.079	1	s,r,u	1	2	0	0	0	0	0	0
Padana	0	0	0	2	2	19.321	0	5.519	7.198	2.641	7.079	0	1	r	0	0	0	0	0	0	0	0
Padana	0	0	0	2	3	20.4	5.759	4.08	16.557	1.443	2.4	0	1	r	0	0	0	0	0	0	0	0
Padana	0	0	0	2	4	139.681	0	6.032	7.472	5.28	81.323	6.979	1	r	1	4	0	0	0	0	0	0
Padana	0	0	0	2	5	21.84	0	2.161	3.231	2.77	7.739	0	1	r	0	0	0	0	0	0	0	0
Padana	0	0	0	2	6	25.079	0	1.683	3.601	3.724	11.998	0	1	r	0	0	0	0	0	0	0	0
Padana	0	0	0	2	7	25.921	0.94	1.2	10.679	2.881	10.319	0	1	r	0	0	0	0	0	0	0	0
Padana	0	0	0	2	8	11.04	0	1.441	4.441	2.271	0.543	0	1	r	0	0	0	0	0	0	0	0
Padana	0	0	0	2	9	12.119	0	2.054	4.447	1.908	4.2	0	1	r	0	0	0	0	0	0	0	0
Padana	0	0	0	2	10	39	0	3.001	4.079	4.561	22.079	0	1	r	0	0	0	0	0	0	0	0
Pini	0	1	0	1	1	104.041	0	19.919	22.68	32.519	25.114	11.039	1	r	0	0	0	0	0	0	0	0
Pini	0	1	0	1	2	346.8	0	5.041	7.201	44.234	113.323	66.798	1.2	r	0	0	0	0	0	0	0	0
Pini	0	1	0	1	3	102.36	0	5.76	8.759	10.439	37.558	18.24	1	r	0	0	0	0	0	0	0	0
Pini	0	1	0	1	4	80.641	0	3.96	7.919	11.604	49.478	9.96	1	r	0	0	1	2.28	0	0	0	0
Pini	0	1	0	1	5	171.841	0	5.52	8.04	20.2	1.404	129.599	1	r	0	0	0	0	0	0	0	0
Pini	0	1	0	1	6	663.126	130.199	1.915	150.713	9.89	34.519	38.998	1	r	0	0	0	0	0	0	0	0
Pini	0	1	0	1	7	301.08	37.56	3.721	45.24	6.361	32.278	118.436	1	r	0	0	0	0	0	0	0	0
Pini	0	1	0	1	8	305.221	73.083	4.56	139.68	15.479	70.44	39.121	1	r	0	0	1	3.359	0	0	0	0
Pini	0	1	0	1	9	27.962	0	3.6	11.401	2.716	10.441	0	1	r	0	0	0	0	0	0	0	0
Pini	0	1	0	1	10	33.96	0	3.6	6.718	0.841	29.04	0	1	v	1	1	1	1.32	0	0	0	0
Pini	0	1	0	2	1	314.882	69.72	9.358	104.879	17.562	117.082	0	1	r	0	0	0	0	0	0	0	0
Pini	0	1	0	2	2	316.68	40.559	5.401	66.601	14.278	146.279	0	1	q,r	0	0	0	2.519	0	0	0	0
Pini	0	1	0	2	3	432.481	6.881	4.32	16.8	22.203	72.001	114.243	1	r,q	0	0	0	0	0	0	0	0
Pini	0	1	0	2	4	340.201	70.439	4.396	80.356	36.562	46.677	73.195	1	r	0	0	1	5.28	0	0	0	0
Pini	0	1	0	2	5	492.601	0	19.799	22.559	35.698	231.485	74.115	1	r	0	0	0	0	0	0	0	0
Pini	0	1	0	2	6	224.88	73.357	4.44	194.639	3.241	29.16	0	1	r	0	0	1	45.483	0	0	0	0
Pini	0	1	0	2	7	35.76	0	39.39	41.189	3.239	28.559	0	1	r	0	0	0	0	0	0	0	0
Pini	0	1	0	2	8	565.56	69.119	8.999	82.199	27.601	313.561	30	1	r	0	0	0	0	0	0	0	0
Pini	0	1	0	2	9	187.801	53.279	10.799	69.599	19.355	45.237	0	1	r	0	0	0	0	0	0	0	0
Pini	0	1	0	2	10	380.881	0	5.419	7.46	17.738	51.476	78.959	1	r	0	0	0	0	0	0	0	0
Raja	1	0	0	1	1	423.631	41.136	3.074	54.269	46.222	69.884	62.613	1	r,q	0	0	0	0	0	0	0	0
Raja	1	0	0	2	1	640.119	20.717	3.84	27.637	28.476	212.966	61.622	1	r,v,q	1	2	1	37.313	0	0	0	0
Padana	0	0	1	1	1	14.984	0	1.995	3.65	1.722	7.04	0	1	r	0	0	0	0	0	0	0	0
Padana	0	0	1	1	2	15.854	0	1.709	3.255	1.922	7.627	0	1	r	0	0	0	0	0	0	0	0
Padana	0	0	1	1	3	26.77	0	2.563	3.829	6.517	7.12	5.547	1	r	0	0	0	0	0	0	0	0
Padana	0	0	1	1	4	73.805	0	1.873	2.874	5.565	41.503	10.304	1	r	1	2	0	0	0	0	0	0
Padana	0	0	1	1	5	141.208	0	5.273	6.945	13.159	94.641	2.027	1	r	1	3	0	0	0	0	0	0
Padana	0	0	1	1	6	9.874	0	3.7	5.797	1.073	3.081	0	1	r	0	0	0	0	0	0	0	0
Padana	0	0	1	1	7	148.193	0	1.436	2.806	12.777	64.998	30.545	1	r	1	2	0	0	0	0	0	0
Padana	0	0	1	1	8	8.374	0	1.993	4.25	1.256	1.996	0	1	r	0	0	0	0	0	0	0	0
Padana	0	0	1	1	9	15.095	0	3.417	5.116	2.6	5.555	0	1	r	0	0	0	0	0	0	0	0
Padana	0	0	1	1	10	279.477	0	1.709	3.172	30.877	99.138	61.645	1	r	1	3	0	0	0	0	0	0
Padana	0	0	1	2	1	192.459	0	1.976	4.2	31.097	99.774	12.311	1	r	1	2	0	0	0	0	0	0
Padana	0	0	1	2	2	10.572	0	3.667	4.618	2.193	4.184	0	1	r	0	0	0	0	0	0	0	0
Padana	0	0	1	2	3	56.656	0	3.988	4.757	11.944	21.133	7.141	1	r	0	0	0	0	0	0	0	0
Padana	0	0	1	2	4	5.981	0	1.994	3.514	1.94	1.056	0	1	r	0	0	0	0	0	0	0	0
Padana	0	0	1	2	5	33.432	0	5.128	6.837	6.231	8.073	7.505	1	r	0	0	0	0	0	0	0	0
Padana	0	0	1	2	6	39.114	0	2.185	4.582	5.994	24.401	2.592	1	r	0	0	0	0	0	0	0	0
Padana	0	0	1	2	7	41.206	0	3.133	4.463	3.783	29.485	0	1	r	0	0	0	0	0	0	0	0
Padana	0	0	1	2	8	214.186	0	2.431	3.343	23.384	127.726	31.236	1	r	1	2	0	0	0	0	0	0
Padana	0	0	1	2	9	12.247	0	3.418	4.74	3.848	5.008	0	1	r	0	0	0	0	0	0	0	0
Padana	0	0	1	2	10	88.288	0	3.133	3.713	14.664	49.239	8.727	1	r	1	3	0	0	0	0	0	0
Pini	0	1	1	1	1	519.451	0	9.489	13.185	54.159	276.963	36.979	1	r,s	0	0	1	2.433	0	0	0	0
Pini	0	1	1	1	2	115.823	0	3.418	6.102	29.351	42.443	16.61	1	r	0	0	0	0	0	0	0	0
Pini	0	1	1	1	3	733.633	0	2.586	17.415	71.774	347.716	131.923	1	r	0	0	0	0	0	0	0	0
Pini	0	1	1	2	1	109.219	0	4.798	9.843	9.506	57.679	7.24	1	r	0	0	0	0	0	0	0	0
Pini	0	1	1	2	2	203.711	0	4.496	7.439	60.976	61.902	39.536	1	r	0	0	0	0	0	0	0	0
Pini	0	1	1	2	3	299.706	0	4.842	12.853	64.394	124.073	31.51	1	r,s	0	0	0	0	0	0	0	0
Pini	0	1	1	2	4	366.327	0	2.847	7.212	53.8	182.843	47.574	1	r	0	0	0	0	0	0	0	0
Pini	0	1	1	2	5	34.657	0	3.227	5.655	8.904	19.646	0	1	r	0	0	0	0	0	0	0	0
Pini	0	1	1	2	6	23.923	0	2.731	5.369	2.476	13.178	0	1	r	0	0	0	0	0	0	0	0
Pini	0	1	1	2	7	9.494	0	3.417	5.305	2.001	2.108	0	1	r	0	0	0	0	0	0	0	0
Pini	0	1	1	2	8	18.334	0	2.563	5.221	2.756	8.544	0	1	r	0	0	0	0	0	0	0	0
Pini	0	1	1	2	9	66.328	0	2.568	4.847	15.817	34.4	0	1	r	0	0	0	0	0	0	0	0
Pini	0	1	1	2	10	49.002	0	3.418	4.747	6.023	34.916	0	1	r	0	0	0	0	0	0	0	0
Pini	0	1	1	3	1	52.76	0	3.08	4.236	15.609	25.312	0	1	r	0	0	0	0	0	0	0	0
Pini	0	1	1	3	2	18.557	0	2.482	4.941	5.176	6.404	0	1	r	0	0	0	0	0	0	0	0
Pini	0	1	1	3	3	56.48	0	2.04	3.316	9.533	31.181	0	1	r	0	0	0	0	0	0	0	0
Pini	0	1	1	3	4	11.4	0	2.999	4.508	1.4	5.84	0	1	r	0	0	0	0	0	0	0	0
Pini	0	1	1	3	5	6.363	0	2.286	4.078	0.807	1.296	0	1	r	0	0	0	0	0	0	0	0
Pini	0	1	1	3	6	40.76	0	4.647	6.243	5.598	30.258	0	1	r	0	0	0	0	0	0	0	0
Pini	0	1	1	3	7	14.508	0	3.565	5.429	1.278	7.797	0	1	r	0	0	0	0	0	0	0	0
Pini	0	1	1	3	8	57.423	0	3.58	4.779	10.183	35.127	0	1	r	0	0	0	0	0	0	0	0
Pini	0	1	1	3	9	38.05	0	3.598	6.409	4.012	27.15	0	1	r	0	0	0	0	0	0	0	0
Pini	0	1	1	3	10	102.562	0	3.59	5.632	8.435	71.867	0	1	r	0	0	0	0	0	0	0	0
Tanah	0	0	0	4	1	599.787	31.867	2.629	47.471	24.723	26.465	32.639	1	q,r	0	0	1	x	0	0	1	x
Tanah	0	0	0	6	1	768.772	17.947	1.945	206.961	13.364	3.248	9.614	1	s,q	0	0	1	x	0	0	0	0
Tanah	0	0	0	6	2	696.006	0	36.563	288.962	5.447	107.253	42.379	1	s,q	0	0	1	x	0	0	1	x
Tanah	0	0	0	10	1	475.951	82.501	4.658	428.127	16.298	176.218	4.285	1	r	1	1	1	x	0	0	1	x
Tanah	0	0	0	10	2	791.223	17.315	1.92	30.692	11.901	268.306	103.836	1	r,s	0	0	1	x	0	0	1	x
Tanah	0	0	0	12	1	608.694	9.124	2.125	314.537	3.948	132.493	105.661	1	r	0	0	1	x	0	0	1	x

## Sheet: Unbending_successful trials
Subject	received pre-experience (yes=1, no=0)	Session	Trial	time until success (excluding time when subject was not interacting with material/apparatus)	duration probing with unmodified tool	Latency between Start and first toch wire	Latency between Start and first modification wire	tool crafting time (excluding interruptions)	duration of probing with functional modified tool	duration of probing with modified non-functional tool	place of modification (1=at apparatus; 2=elsewhere)	technique used	tool turned around (1=yes, 0=no)	how often tool turned around	string touched (1=yes, 0=no)	duration of string manipulation	wire insterted in wrong tube (yes=1,no=0)	duration of wrong inserstion	string inserted	duration of string insertion
Padana	0	1	1	28.921	0	3.604	12.724	6.72	12.121	0	1.2	s,r,v	0	0	0	0	0	0	0	0
Padana	0	1	2	41.16	0	3.001	4.56	5.402	8.039	0	2	r	0	0	0	0	0	0	0	0
Padana	0	1	3	162.744	0	2.28	4.08	17.902	74.993	0	2	r,q	0	0	0	0	0	0	0	0
Padana	0	1	4	81.961	0	2.399	4.561	5.88	57.238	0	2	v,r	0	0	0	0	0	0	0	0
Padana	0	1	5	103.2	0	2.643	4.563	9.813	72.483	0	2	r,q	0	0	0	0	0	0	0	0
Padana	0	1	6	70.689	0	2.759	3.36	4.677	48.85	0	1.2	v,s,	0	0	0	0	0	0	0	0
Padana	0	1	7	28.121	0	6.119	7.68	1.56	20.277	0	2	v	0	0	0	0	0	0	0	0
Padana	0	1	8	140.28	0	2.76	4.56	16.009	81.118	0	2	v,r	0	0	1	12.119	0	0	0	0
Padana	0	1	9	27.84	0	1.919	5.279	2.341	17.039	0	2.1	r,s	0	0	0	0	0	0	0	0
Padana	0	1	10	30.484	0	4.075	5.879	2.521	24.96	0	2	r	0	0	0	0	0	0	0	0
Padana	0	2	1	53.16	0	1.44	3.24	2.404	41.275	0	2	v	0	0	0	0	0	0	0	0
Padana	0	2	2	54.959	0	1.68	3.36	2.756	36.849	0	2	v,r	0	0	0	0	0	0	0	0
Padana	0	2	3	35.153	0	2.641	5.403	1.198	18.843	0	2	v	0	0	0	0	0	0	0	0
Padana	0	2	4	107.7	0	2.042	7.802	7.562	83.997	0	2	v,s, r	0	0	0	0	0	0	0	0
Padana	0	2	5	68.614	0	1.44	5.28	5.4	47.153	0	2	v,s	0	0	0	0	0	0	0	0
Padana	0	2	6	52.309	0	2.761	4.201	3.72	42.582	0	2	r,v	0	0	0	0	0	0	0	0
Padana	0	2	7	16.2	0	2.04	3.48	0.713	9.719	0	2	r	0	0	0	0	0	0	0	0
Padana	0	2	8	28.798	0	4.68	6.599	10.921	14.273	0	1.2	r,s,v	0	0	0	0	0	0	0	0
Padana	0	2	9	26.428	0	4.2	6.479	1.44	19.56	0	2	r	0	0	0	0	0	0	0	0
Padana	0	2	10	46.679	0	4.201	6	9.721	31.441	0	1.2	v,s	0	0	0	0	0	0	0	0
Pini	0	1	1	27.005	0	3.956	5.041	2.76	17.641	0	1	r	0	0	0	0	0	0	0	0
Pini	0	1	2	121.44	0	4.801	6.6	5.642	89.828	0	1	r,v	0	0	0	0	0	0	0	0
Pini	0	1	3	15.285	0	4.081	5.28	1.201	11.325	0	1	r	0	0	0	0	0	0	0	0
Pini	0	1	4	113.16	0	2.041	4.921	1.438	71.832	0	1	r	0	0	0	0	0	0	0	0
Pini	0	1	5	27.23	0	2.52	4.919	0.96	18.39	0	1	v	0	0	0	0	0	0	0	0
Pini	0	1	6	41.811	0	2.52	4.434	6.846	19.561	0	1	s,r	0	0	0	0	0	0	0	0
Pini	0	1	7	31.108	0	3.72	7.199	2.28	19.92	0	1	v	0	0	0	0	0	0	0	0
Pini	0	1	8	68.64	0	3	4.439	0.961	45	0	1	r	0	0	0	0	0	0	0	0
Pini	0	1	9	69.393	0	3.24	4.799	0.756	51.599	0	1	r	0	0	0	0	0	0	0	0
Pini	0	1	10	16.919	0	4.201	8.76	2.88	7.319	0	1	r	0	0	0	0	0	0	0	0
Pini	0	2	1	61.297	0	3.271	5.184	3.667	38.647	0	1	r,s	0	0	0	0	0	0	0	0
Pini	0	2	2	39.04	0	4.01	6.446	10.45	14.1	0	1	r,s	0	0	0	0	0	0	0	0
Pini	0	2	3	43.167	0	3.091	6.25	1.887	23.864	0	1	r	0	0	0	0	0	0	0	0
Pini	0	2	4	27.32	0	3.338	4.56	0.602	13.077	0	1	v	0	0	0	0	0	0	0	0
Pini	0	2	5	50.558	0	2.406	4.123	5.289	29.403	0	1	r	0	0	0	0	0	0	0	0
Pini	0	2	6	44.221	0	2.315	4.461	3.014	35.614	0	1	r	0	0	0	0	0	0	0	0
Pini	0	2	7	39.765	0	2.687	4.47	1.241	15.621	0	1	r	0	0	0	0	0	0	0	0
Pini	0	2	8	56.957	0	3.777	5.571	1.572	30.553	0	1	r	0	0	0	0	0	0	0	0
Pini	0	2	9	115.284	0	2.284	3.753	1.85	57.475	0	1	r	0	0	0	0	0	0	0	0
Pini	0	2	10	44.547	0	2.852	5.412	1.713	23.767	0	1	r	0	0	0	0	0	0	0	0
Raja	0	1	1	546.26	0	2.88	4.68	24.241	40.097	55.919	1	q,r	1	36.361	0	0	1	19.801	0	0
Raja	0	1	2	339.359	0	1.56	8.398	109.325	62.875	0	1	s,r,q	1	8.04	0	0	1	7.92	0	0
Raja	0	1	3	51.832	0	1.681	4.8	16.681	6.593	2.76	1	s,r	1	18.24	0	0	0	0	0	0
Raja	0	2	1	497.243	0	34.919	37.199	57.956	105.735	0	1	r,v	0	0	1	180.361	0	0	0	0
Raja	0	2	2	58.696	0	5.04	12.719	5.983	21.618	0	1	r	0	0	1	3.24	0	0	0	0
Raja	0	2	3	204.393	0	4.08	14.04	13.799	145.916	0	1	r	0	0	0	0	0	0	0	0
Raja	0	2	4	61.468	0	2.04	3.479	6.839	41.548	0	1	r	0	0	0	0	0	0	0	0
Raja	0	2	5	59.11	0	1.442	3.481	2.878	41.403	0	1	v,r	0	0	0	0	0	0	0	0
Raja	0	2	6	61.08	0	2.999	5.279	4.44	42.84	0	1	r	0	0	0	0	0	0	0	0
Raja	0	2	7	59.611	0	1.08	1.799	25.199	24.721	0	1	r	0	0	0	0	0	0	0	0
Raja	0	2	8	158.04	0	1.2	3.119	23.64	82.615	0	1	r	0	0	0	0	0	0	0	0
Raja	0	2	9	74.52	0	2.521	4.321	17.51	29.879	0	1	v,r	0	0	0	0	0	0	0	0
Raja	0	2	10	79.632	0	15.12	18.719	10.805	39.715	0	1	r,v	0	0	0	0	0	0	0	0
Raja	0	3	1	60.031	0	3.721	6.72	5.516	29.684	0	1	r,v	0	0	0	0	0	0	0	0
Raja	0	3	2	38.16	0	2.52	4.235	13.762	16.801	0	1	r,v	0	0	0	0	0	0	0	0
Raja	0	3	3	30.802	0	2.078	3.359	1.08	15.84	0	1	r	0	0	1	3.994	0	0	0	0
Raja	0	3	4	157.791	0	7.934	10.095	21.836	106.192	0	0	r,v	0	0	0	0	0	0	0	0
Raja	0	3	5	55.971	0	2.641	3.841	3.24	34.25	0	1	v	0	0	0	0	0	0	0	0
Raja	0	3	6	56.876	0	2.042	4.561	3.002	36.715	0	1	v	0	0	0	0	0	0	0	0
Raja	0	3	7	80.798	0	2.546	3.626	8.034	47.638	0	1	r,v	0	0	0	0	0	0	0	0
Raja	0	3	8	190.071	0	1.557	8.023	2.956	23.966	0	1	r	0	0	1	6.609	0	0	0	0
Raja	0	3	9	36.566	0	1.001	2.582	3.98	18.874	0	1	r	0	0	0	0	0	0	0	0
Raja	0	3	10	17.514	0	117.655	121.391	12.542	61.834	0	1	r	0	0	0	0	0	0	0	0
Dokana	0	1	1	51.973	0	12.958	17.879	2	37.689	0	1	s	0	0	1	6.365	0	0	0	0
Dokana	0	1	2	25.42	0	2.639	2.639	2.04	17.5	0	1	s	0	0	0	0	0	0	0	0
Dokana	0	1	3	31.92	0	3.119	9.359	3.361	22.319	0	1	s	0	0	0	0	0	0	0	0
Dokana	0	1	4	36.24	0	3	5.88	10.146	23.214	0	1	s,v	0	0	0	0	0	0	0	0
Dokana	0	1	5	20.51	0	4.441	11.041	8.28	5.63	0	1	s	0	0	0	0	0	0	0	0
Dokana	0	1	6	32.284	0	4.809	17.715	1.497	17.881	0	1	s	0	0	0	0	0	0	0	0
Dokana	0	1	7	25.733	0	2.999	10.08	1.558	17.094	0	1	s	0	0	0	0	0	0	0	0
Dokana	0	1	8	67.14	0	1.262	7.801	14.28	55.56	0	1	s	0	0	0	0	0	0	0	0
Dokana	0	1	9	97.932	0	2.628	8.64	17.641	52.795	0	1	s,q	0	0	0	0	0	0	0	0
Dokana	0	1	10	96.965	0	0.835	7.921	15.839	54.953	0	1	s,q	0	0	0	0	0	0	0	0
Dokana	0	2	1	35.552	0	2.4	5.761	3.839	20.791	0	1	s	0	0	0	0	0	0	0	0
Dokana	0	2	2	30.894	0	2.765	8.4	4.555	16.023	0	1	s	0	0	0	0	0	0	0	0
Dokana	0	2	3	62.52	0	2.64	7.681	20.039	27.6	0	1	s	0	0	0	0	0	0	0	0
Dokana	0	2	4	27.835	0	3.839	11.639	1.319	14.633	0	1	s	0	0	0	0	0	0	0	0
Dokana	0	2	5	51.839	0	3.001	8.173	2.909	29.115	0	1	s	0	0	0	0	0	0	0	0
Dokana	0	2	6	44.4	0	6.84	10.317	6.843	21.359	0	1	s	0	0	0	0	0	0	0	0
Dokana	0	2	7	39.12	0	2.88	11.641	9.279	12.599	0	1	s,v	0	0	0	0	0	0	0	0
Dokana	0	2	8	179.28	0	2.52	9.6	8.52	95.751	0	1	s,v	0	0	0	0	0	0	0	0
Dokana	0	2	9	23.28	0	2.4	7.68	6	8.039	0	1	s	0	0	0	0	0	0	0	0
Dokana	0	2	10	25.909	0	4.8	6.359	4.56	12.469	0	1	v	0	0	0	0	0	0	0	0
Bimbo	1	1	1	53.79	0	4.077	7.491	6.678	43.698	0	1	s	0	0	0	0	0	0	0	0
Bimbo	1	1	2	87.076	0	3.934	8.77	22.032	29.043	17.683	1	s	0	0	0	0	0	0	0	0
Bimbo	1	1	3	20.16	0	2.573	6.489	3.444	10.41	0	1	s	0	0	0	0	0	0	0	0
Bimbo	1	1	4	129.952	0	3.077	11.685	30.918	76.495	0	1	s	0	0	0	0	0	0	0	0
Bimbo	1	1	5	53.16	0	3.122	10.836	6.406	36.72	0	1	s	0	0	0	0	0	0	0	0
Bimbo	1	1	6	61.519	0	2.928	10.572	12.655	30.082	0	1	s	0	0	0	0	0	0	0	0
Bimbo	1	1	7	105.876	0	3.014	9.115	6.409	71.968	0	1	s	0	0	0	0	0	0	0	0
Bimbo	1	1	8	111.284	0	2.355	11.529	7.607	35.977	23.563	1	s,v	0	0	0	0	0	0	0	0
Bimbo	1	1	9	55.603	0	3.594	20.999	8.035	25.148	0	1	s	0	0	0	0	0	0	0	0
Bimbo	1	1	10	39.426	0	2.504	8.41	1.993	29.31	0	1	v	0	0	0	0	0	0	0	0
Bimbo	1	2	1	57.12	0	4.281	14.201	9.721	34.543	0	1	s	0	0	0	0	0	0	0	0
Bimbo	1	2	2	144.676	0	3.214	6.938	16.596	12.28	35.683	1	v,s	0	0	0	0	0	0	0	0
Bimbo	1	2	3	44.11	0	3.075	8.394	2.343	36.448	0	1	s	0	0	0	0	0	0	0	0
Bimbo	1	2	4	24.077	0	2.379	7.33	4.93	14.196	0	1	s	0	0	0	0	0	0	0	0
Bimbo	1	2	5	40.49	0	2.589	10.313	2.046	26.772	0	1	s	0	0	0	0	0	0	0	0
Bimbo	1	2	6	19.528	0	2.827	8.595	6.946	6.814	0	1	s	0	0	0	0	0	0	0	0
Bimbo	1	2	7	51.08	0	4.091	8.691	2.964	38.402	0	1	s	0	0	0	0	0	0	0	0
Bimbo	1	2	8	33.038	0	3.043	8.411	14.435	13.235	0	1	s	0	0	0	0	0	0	0	0
Bimbo	1	2	9	24.595	0	3.325	8.04	1.904	17.976	0	1	s	0	0	0	0	0	0	0	0
Bimbo	1	2	10	102.132	0	3.1	13.334	20.166	43.33	15.83	1	s,v	0	0	0	0	0	0	0	0
